# Supplementary material for: Hollow Mesoporous Silica Nanoparticles Co-Loaded with Docetaxel and Indocyanine Green for Synergistic Chemo–Photothermal Therapy
Source: Nanomaterials (Basel). 2026 Jun 30;16(13):805. doi: 10.3390/nano16130805 (PMC13363673; doi:10.3390/nano16130805)
Supplement: Supplementary file 1 [file nanomaterials-16-00805-s001.zip]

Archive with 1 entries (1 files):
- nanomaterials-4337832-supplementary.pdf
